# Supplementary material for: Predicting wildlife corridors for multiple species in an East African ungulate community
Source: PLoS One. 2022 Apr 5;17(4):e0265136. doi: 10.1371/journal.pone.0265136 (PMC8982851; doi:10.1371/journal.pone.0265136)
Supplement: S2 File — contains all four supporting tables (S1-S4) referenced in the main text. Their associated captions follow: S1 Table. Ensemble species distribution model performance metrics. S2 Table. Relative contribution of environmental variables in explaining distribution of wildlife species between Tarangire and Lake Manyara National Parks, northern Tanzania. Some rows may not sum to precisely 100 due to rounding. S3 Table. Pearson correlation coefficients between the predicted habitat suitability maps derived by different methods for modelling the corridor (linear vs. non-linear scaled landscape resistances; least cost path modelling vs. circuit theory). S4 Table. Percent spatial overlap of wildlife corridors modelled with a least-cost algorithm and defining the resistance surface with either a linear or a non-linear scaled landscape resistance value. (XLSX) [file pone.0265136.s002.xlsx]

## Sheet: Table_S1_Model_Evaluation
Species	AUC	Omission Rate	Sensitivity	Specificity	Proportion Correct	Kappa	Kept Model (out of 10)	ANN	CTA	GAM	GBM	GLM	MARS	MAXENT	RF	SVM
Elephant	0.914452	0.0520684	0.947932	0.880972	0.908846	0.778988		8	6	3	1	0	1	6	10	8
Giraffe	0.93223	0.0358245	0.964175	0.900285	0.913967	0.602857		6	3	7	6	9	4	9	8	9
Grant's Gazelle	0.943038	0.0217813	0.978219	0.907857	0.915725	0.581047		3	1	6	4	3	4	6	5	7
Impala	0.932499	0.0350379	0.964962	0.900036	0.901364	0.563822		2	0	2	2	4	2	4	8	6
Thomson's Gazelle	0.922361	0.0714912	0.928509	0.916213	0.906842	0.652279		2	0	1	1	0	0	5	3	4
Wildebeest	0.915372	0.0290909	0.970909	0.859834	0.898143	0.672238		1	1	0	1	0	0	3	5	0
Zebra	0.918404	0.0466965	0.953303	0.883505	0.892968	0.631877		2	5	3	2	2	5	7	9	4

## Sheet: Table_S2_Variable_Contribution
		Variable relative contribution (%)
		Distance to River	Distance to Boma	Distance to National Park	Enhanced Vegetation Index	% Grassland	% Woodland	% Cropland	% Shrubland
Species	Elephant	29.4622	18.2276	18.2989	7.77876	5.83723	5.87596	7.91227	6.60709
	Giraffe	33.3237	28.0294	8.98243	8.47971	6.8629	5.47812	3.34054	5.50322
	Grant's Gazelle	30.3994	25.567	10.6532	5.3728	11.0196	4.33901	6.72812	5.92091
	Impala	48.7973	11.5204	6.66937	8.10812	7.13303	9.8411	4.23547	3.69525
	Thomson's Gazelle	25.6814	17.4909	14.7673	11.7074	11.9403	7.82732	6.7703	3.8151
	Wildebeest	27.9291	23.6507	6.24967	14.4768	9.4119	6.33947	6.31117	5.63124
	Zebra	38.8221	22.4375	7.3511	10.7859	5.84614	4.96115	3.52697	6.26913
Stacked	SSDM Mean	33.4879	20.9891	10.4246	9.52993	8.29301	6.3803	5.54641	5.34885
	SSDM SD	7.96288	5.61582	4.54558	3.00729	2.49658	1.88511	1.81379	1.15092

## Sheet: Table_S3_Pearson_Correlation
Habitat Suitability Linear										Habitat Suitability Non-Linear
	Elephant	Giraffe	Grant	Impala	Thomson	Wildebeest	Zebra	Stacked			Elephant	Giraffe	Grant	Impala	Thomson	Wildebeest	Zebra	Stacked
Elephant		0.826563	0.768226	0.71356	0.456621	0.716688	0.852781	0.852544		Elephant		0.810016	0.749224	0.706379	0.507055	0.712686	0.857541	0.840358
Giraffe	0.826563		0.949639	0.772248	0.539293	0.772217	0.930452	0.917045		Giraffe	0.810016		0.938662	0.763031	0.582042	0.767169	0.924632	0.897493
Grant	0.768226	0.949639		0.829603	0.658623	0.794805	0.916285	0.936554		Grant	0.749224	0.938662		0.828241	0.715259	0.786366	0.910173	0.922842
Impala	0.71356	0.772248	0.829603		0.753955	0.758247	0.851712	0.902636		Impala	0.706379	0.763031	0.828241		0.794441	0.751116	0.852992	0.900683
Thomson	0.456621	0.539293	0.658623	0.753955		0.806052	0.690963	0.785337		Thomson	0.507055	0.582042	0.715259	0.794441		0.780354	0.7346	0.829891
Wildebeest	0.716688	0.772217	0.794805	0.758247	0.806052		0.848859	0.913689		Wildebeest	0.712686	0.767169	0.786366	0.751116	0.780354		0.835403	0.917086
Zebra	0.852781	0.930452	0.916285	0.851712	0.690963	0.848859		0.968949		Zebra	0.857541	0.924632	0.910173	0.852992	0.7346	0.835403		0.962535
Average	0.722407	0.798402	0.81953	0.779888	0.650918	0.782812	0.848509	0.896679		Average	0.723817	0.797592	0.821321	0.7827	0.685625	0.772182	0.852557	0.895841
Least-Cost Linear										Least-Cost Non-Linear
	Elephant	Giraffe	Grant	Impala	Thomson	Wildebeest	Zebra	Stacked			Elephant	Giraffe	Grant	Impala	Thomson	Wildebeest	Zebra	Stacked
Elephant		0.956126	0.957611	0.970366	0.951439	0.957428	0.973684	0.975533		Elephant		0.942224	0.941522	0.968397	0.948535	0.951838	0.965221	0.968162
Giraffe	0.956126		0.995499	0.970068	0.952557	0.965454	0.990358	0.980328		Giraffe	0.942224		0.99312	0.965216	0.929596	0.973395	0.986989	0.984081
Grant	0.957611	0.995499		0.980121	0.966352	0.971067	0.992793	0.988039		Grant	0.941522	0.99312		0.970934	0.94414	0.973412	0.989244	0.989714
Impala	0.970366	0.970068	0.980121		0.980973	0.978654	0.988792	0.994015		Impala	0.968397	0.965216	0.970934		0.97312	0.960405	0.983056	0.985546
Thomson	0.951439	0.952557	0.966352	0.980973		0.960084	0.973469	0.977748		Thomson	0.948535	0.929596	0.94414	0.97312		0.918146	0.956817	0.956002
Wildebeest	0.957428	0.965454	0.971067	0.978654	0.960084		0.983169	0.990405		Wildebeest	0.951838	0.973395	0.973412	0.960405	0.918146		0.980503	0.987703
Zebra	0.973684	0.990358	0.992793	0.988792	0.973469	0.983169		0.995847		Zebra	0.965221	0.986989	0.989244	0.983056	0.956817	0.980503		0.996449
Average	0.961109	0.971677	0.97724	0.978162	0.964146	0.969309	0.983711	0.985988		Average	0.952956	0.96509	0.968729	0.970188	0.945059	0.959617	0.976972	0.981094
Circuit Theory Linear										Circuit Theory Non-Linear
	Elephant	Giraffe	Grant	Impala	Thomson	Wildebeest	Zebra	Stacked			Elephant	Giraffe	Grant	Impala	Thomson	Wildebeest	Zebra	Stacked
Elephant		0.926669	0.912629	0.874179	0.68243	0.789278	0.914936	0.934318		Elephant		0.821551	0.787615	0.748639	0.541811	0.637725	0.82112	0.857472
Giraffe	0.926669		0.97481	0.879354	0.721543	0.826765	0.964913	0.955994		Giraffe	0.821551		0.932886	0.729144	0.560932	0.663635	0.906489	0.895269
Grant	0.912629	0.97481		0.892595	0.734296	0.824789	0.950003	0.959924		Grant	0.787615	0.932886		0.75339	0.577496	0.656442	0.876716	0.899336
Impala	0.874179	0.879354	0.892595		0.765936	0.816086	0.904795	0.945358		Impala	0.748639	0.729144	0.75339		0.638392	0.64226	0.793224	0.876785
Thomson	0.68243	0.721543	0.734296	0.765936		0.945325	0.741064	0.815201		Thomson	0.541811	0.560932	0.577496	0.638392		0.918397	0.624377	0.740071
Wildebeest	0.789278	0.826765	0.824789	0.816086	0.945325		0.857644	0.89986		Wildebeest	0.637725	0.663635	0.656442	0.64226	0.918397		0.738196	0.818268
Zebra	0.914936	0.964913	0.950003	0.904795	0.741064	0.857644		0.969775		Zebra	0.82112	0.906489	0.876716	0.793224	0.624377	0.738196		0.929212
Average	0.85002	0.882342	0.88152	0.855491	0.765099	0.843314	0.888893	0.925776		Average	0.72641	0.769106	0.764091	0.717508	0.643567	0.709442	0.793354	0.859487

## Sheet: Table_S4_Percent_Overlap
	Linear Least-Cost Corridors
	Elephant	Giraffe	Grant	Impala	Thomson	Wildebeest	Zebra	Stacked
Elephant		0.444444	0.490446	0.401198	0.322034	0.384615	0.453416	0.613793
Giraffe	0.444444		0.772727	0.444444	0.509677	0.613793	0.733333	0.720588
Grant	0.490446	0.772727		0.4625	0.453416	0.57047	0.647887	0.695652
Impala	0.401198	0.444444	0.4625		0.509677	0.444444	0.509677	0.481013
Thomson	0.322034	0.509677	0.453416	0.509677		0.625	0.591837	0.5
Wildebeest	0.384615	0.613793	0.57047	0.444444	0.625		0.625	0.57047
Zebra	0.453416	0.733333	0.647887	0.509677	0.591837	0.625		0.733333
Average	0.416026	0.586403	0.566241	0.46199	0.50194	0.543887	0.593525	0.616407
	Non-Linear Least-Cost Corridors
	Elephant	Giraffe	Grant	Impala	Thomson	Wildebeest	Zebra	Stacked
Elephant		0.481013	0.4625	0.384615	0.27027	0.409639	0.475	0.539474
Giraffe	0.481013		0.759398	0.376471	0.441718	0.581081	0.661972	0.708029
Grant	0.4625	0.759398		0.384615	0.374269	0.529412	0.583893	0.647887
Impala	0.384615	0.376471	0.384615		0.432927	0.314607	0.388235	0.401198
Thomson	0.27027	0.441718	0.374269	0.432927		0.535948	0.47205	0.535948
Wildebeest	0.409639	0.581081	0.529412	0.314607	0.535948		0.627586	0.636364
Zebra	0.475	0.661972	0.583893	0.388235	0.47205	0.627586		0.748148
Average	0.413839	0.550275	0.515681	0.380245	0.421197	0.499712	0.534789	0.602435
