# Supplementary material for: Predicting wildlife corridors for multiple species in an East African ungulate community
Source: PLoS One. 2022 Apr 5;17(4):e0265136. doi: 10.1371/journal.pone.0265136 (PMC8982851; doi:10.1371/journal.pone.0265136)
Supplement: S1 Data — contains the GPS locations of animal sightings used in these analyses. (XLSX) [file pone.0265136.s003.xlsx]

## Sheet: Supplemental_Data
SPECIES	LONGITUDE	LATITUDE
Elephant	35.8661	-3.40708
Elephant	35.936	-3.49146
Elephant	35.9359	-3.49173
Elephant	35.936	-3.49226
Elephant	35.9358	-3.49417
Elephant	35.9358	-3.49417
Elephant	35.9358	-3.49417
Elephant	35.9358	-3.4942
Elephant	35.9358	-3.4942
Elephant	35.9358	-3.4942
Elephant	35.9359	-3.49424
Elephant	35.9359	-3.49424
Elephant	35.9359	-3.49424
Elephant	35.936	-3.49661
Elephant	35.936	-3.4853
Elephant	35.9362	-3.48681
Elephant	35.9363	-3.48775
Elephant	35.9363	-3.48778
Elephant	35.9363	-3.48781
Elephant	35.9363	-3.48781
Elephant	35.9363	-3.48785
Elephant	35.9363	-3.48785
Elephant	35.9363	-3.48793
Elephant	35.9363	-3.48797
Elephant	35.9363	-3.48797
Elephant	35.9363	-3.48797
Elephant	35.9364	-3.48825
Elephant	35.9364	-3.48825
Elephant	35.9364	-3.48825
Elephant	35.9351	-3.48848
Elephant	35.9351	-3.48848
Elephant	35.9364	-3.48887
Elephant	35.9364	-3.48887
Elephant	35.9364	-3.48887
Elephant	35.9364	-3.48887
Elephant	35.9364	-3.48887
Elephant	35.9364	-3.48887
Elephant	35.9365	-3.48929
Elephant	35.9365	-3.48929
Elephant	35.9364	-3.49073
Elephant	35.9364	-3.49073
Elephant	35.9364	-3.49073
Elephant	35.9364	-3.49073
Elephant	35.9449	-3.64231
Elephant	35.9451	-3.62923
Elephant	35.9449	-3.63323
Elephant	35.9449	-3.63323
Elephant	35.9448	-3.6341
Elephant	35.9446	-3.63489
Elephant	35.9446	-3.63495
Elephant	35.9447	-3.63515
Elephant	35.9447	-3.63544
Elephant	35.9447	-3.63544
Elephant	35.9448	-3.6358
Elephant	35.9448	-3.6358
Elephant	35.9448	-3.63591
Elephant	35.945	-3.6362
Elephant	35.9452	-3.63878
Elephant	35.9454	-3.63892
Elephant	35.9456	-3.63911
Elephant	35.9456	-3.63911
Elephant	35.9457	-3.63916
Elephant	35.945	-3.63282
Elephant	35.945	-3.63299
Elephant	35.945	-3.491
Elephant	35.9449	-3.49163
Elephant	35.9449	-3.49183
Elephant	35.9449	-3.4924
Elephant	35.9447	-3.49255
Elephant	35.9449	-3.49431
Elephant	35.9449	-3.49442
Elephant	35.9449	-3.49497
Elephant	35.9449	-3.49497
Elephant	35.945	-3.49714
Elephant	35.945	-3.49723
Elephant	35.9537	-3.64356
Elephant	35.9537	-3.64444
Elephant	35.9537	-3.64511
Elephant	35.9537	-3.64658
Elephant	35.9537	-3.64869
Elephant	35.9537	-3.64869
Elephant	35.9537	-3.64869
Elephant	35.9538	-3.63446
Elephant	35.9537	-3.63076
Elephant	35.9537	-3.63109
Elephant	35.9539	-3.63117
Elephant	35.9539	-3.63136
Elephant	35.9538	-3.63174
Elephant	35.9539	-3.63212
Elephant	35.9626	-3.6333
Elephant	35.9621	-3.63447
Elephant	35.9631	-3.52324
Elephant	35.9631	-3.53292
Elephant	35.9631	-3.52265
Elephant	35.9719	-3.63323
Elephant	35.9718	-3.63926
Elephant	35.972	-3.63249
Elephant	35.9718	-3.5547
Elephant	35.9727	-3.55672
Elephant	35.9727	-3.55692
Elephant	35.9725	-3.55836
Elephant	35.9721	-3.54653
Elephant	35.9721	-3.54754
Elephant	35.972	-3.55003
Elephant	35.9717	-3.55193
Elephant	35.9723	-3.54352
Elephant	35.973	-3.5273
Elephant	35.9724	-3.52417
Elephant	35.9723	-3.52524
Elephant	35.9718	-3.51032
Elephant	35.9809	-3.57392
Elephant	35.9811	-3.57882
Elephant	35.9809	-3.56796
Elephant	35.9809	-3.56796
Elephant	35.9806	-3.55333
Elephant	35.9806	-3.55507
Elephant	35.981	-3.56175
Elephant	35.9809	-3.53577
Elephant	35.981	-3.53711
Elephant	35.981	-3.53726
Elephant	35.981	-3.5376
Elephant	35.9809	-3.5377
Elephant	35.9809	-3.5377
Elephant	35.9809	-3.52653
Elephant	35.9809	-3.52654
Elephant	35.9809	-3.52707
Elephant	35.9809	-3.5275
Elephant	35.9809	-3.5275
Elephant	35.9808	-3.52792
Elephant	35.9808	-3.52792
Elephant	35.9808	-3.52822
Elephant	35.9808	-3.52871
Elephant	35.9808	-3.52871
Elephant	35.9809	-3.52888
Elephant	35.9809	-3.52891
Elephant	35.9809	-3.52913
Elephant	35.981	-3.52926
Elephant	35.9809	-3.52946
Elephant	35.9809	-3.52946
Elephant	35.9809	-3.52958
Elephant	35.981	-3.53025
Elephant	35.981	-3.53065
Elephant	35.981	-3.53085
Elephant	35.9809	-3.53243
Elephant	35.9807	-3.5174
Elephant	35.9807	-3.51754
Elephant	35.9807	-3.51767
Elephant	35.9807	-3.51826
Elephant	35.9808	-3.52013
Elephant	35.9807	-3.52129
Elephant	35.9807	-3.52145
Elephant	35.9809	-3.52225
Elephant	35.9809	-3.52372
Elephant	35.9809	-3.52401
Elephant	35.9809	-3.52422
Elephant	35.9809	-3.52429
Elephant	35.9808	-3.52487
Elephant	35.9808	-3.52505
Elephant	35.9808	-3.52523
Elephant	35.9809	-3.52555
Elephant	35.9809	-3.52593
Elephant	35.9813	-3.51352
Elephant	35.9813	-3.51369
Elephant	35.9812	-3.51402
Elephant	35.9812	-3.51402
Elephant	35.981	-3.5145
Elephant	35.9809	-3.51453
Elephant	35.9811	-3.51642
Elephant	35.9811	-3.51656
Elephant	35.9804	-3.50378
Elephant	35.9811	-3.48502
Elephant	35.9811	-3.48514
Elephant	35.9811	-3.48514
Elephant	35.9811	-3.48523
Elephant	35.9899	-3.59158
Elephant	35.99	-3.57103
Elephant	35.99	-3.57103
Elephant	35.99	-3.57103
Elephant	35.99	-3.57103
Elephant	35.99	-3.57155
Elephant	35.9899	-3.57169
Elephant	35.9899	-3.57184
Elephant	35.9898	-3.57235
Elephant	35.9898	-3.57266
Elephant	35.9898	-3.5729
Elephant	35.9898	-3.57302
Elephant	35.9898	-3.57486
Elephant	35.9898	-3.57513
Elephant	35.9899	-3.57534
Elephant	35.9898	-3.57579
Elephant	35.9898	-3.57614
Elephant	35.9898	-3.57626
Elephant	35.9899	-3.57653
Elephant	35.9899	-3.57653
Elephant	35.9899	-3.57668
Elephant	35.9899	-3.57668
Elephant	35.9899	-3.57716
Elephant	35.9899	-3.57725
Elephant	35.99	-3.57843
Elephant	35.9898	-3.56626
Elephant	35.9898	-3.56626
Elephant	35.99	-3.56979
Elephant	35.99	-3.57026
Elephant	35.99	-3.57026
Elephant	35.99	-3.57047
Elephant	35.99	-3.57079
Elephant	35.99	-3.57088
Elephant	35.9899	-3.55292
Elephant	35.9898	-3.5532
Elephant	35.9897	-3.55474
Elephant	35.9898	-3.55497
Elephant	35.99	-3.55846
Elephant	35.9899	-3.56146
Elephant	35.9897	-3.54512
Elephant	35.9898	-3.5458
Elephant	35.9898	-3.54609
Elephant	35.9898	-3.54718
Elephant	35.99	-3.53502
Elephant	35.99	-3.53522
Elephant	35.9898	-3.53689
Elephant	35.99	-3.52768
Elephant	35.9898	-3.5283
Elephant	35.9898	-3.52853
Elephant	35.9898	-3.5292
Elephant	35.9898	-3.5293
Elephant	35.9898	-3.52958
Elephant	35.9897	-3.53065
Elephant	35.9898	-3.531
Elephant	35.9898	-3.53127
Elephant	35.9898	-3.53278
Elephant	35.9899	-3.53425
Elephant	35.9899	-3.5344
Elephant	35.9897	-3.51693
Elephant	35.9896	-3.51747
Elephant	35.9897	-3.51928
Elephant	35.9895	-3.52112
Elephant	35.9894	-3.5215
Elephant	35.9894	-3.5216
Elephant	35.9894	-3.5217
Elephant	35.9895	-3.52213
Elephant	35.9897	-3.52335
Elephant	35.9897	-3.52349
Elephant	35.9899	-3.52515
Elephant	35.99	-3.50811
Elephant	35.99	-3.50976
Elephant	35.99	-3.51016
Elephant	35.99	-3.51016
Elephant	35.9899	-3.51202
Elephant	35.9899	-3.51217
Elephant	35.9899	-3.51245
Elephant	35.99	-3.5126
Elephant	35.9899	-3.51293
Elephant	35.99	-3.51314
Elephant	35.99	-3.51314
Elephant	35.99	-3.51379
Elephant	35.99	-3.51413
Elephant	35.9901	-3.51425
Elephant	35.9901	-3.51432
Elephant	35.9901	-3.51438
Elephant	35.9901	-3.51443
Elephant	35.9901	-3.51443
Elephant	35.9901	-3.5146
Elephant	35.9901	-3.5147
Elephant	35.9901	-3.5147
Elephant	35.9901	-3.51485
Elephant	35.9901	-3.49941
Elephant	35.9902	-3.49966
Elephant	35.9901	-3.50052
Elephant	35.9901	-3.50066
Elephant	35.9901	-3.50066
Elephant	35.9901	-3.5012
Elephant	35.9901	-3.5012
Elephant	35.99	-3.50279
Elephant	35.99	-3.50302
Elephant	35.9899	-3.5033
Elephant	35.9899	-3.50338
Elephant	35.9899	-3.50419
Elephant	35.9898	-3.50431
Elephant	35.9898	-3.50436
Elephant	35.9898	-3.50479
Elephant	35.9898	-3.50498
Elephant	35.9896	-3.50576
Elephant	35.9867	-3.56091
Elephant	35.9899	-3.49043
Elephant	35.9899	-3.4906
Elephant	35.9899	-3.4911
Elephant	35.9898	-3.49547
Elephant	35.9898	-3.49547
Elephant	35.9898	-3.49651
Elephant	35.99	-3.49868
Elephant	35.9899	-3.48478
Elephant	35.9899	-3.48533
Elephant	35.9899	-3.48569
Elephant	35.99	-3.48597
Elephant	35.99	-3.48653
Elephant	35.9899	-3.48709
Elephant	35.9899	-3.48758
Elephant	35.99	-3.48769
Elephant	35.99	-3.48816
Elephant	35.99	-3.48835
Elephant	35.99	-3.48849
Elephant	35.99	-3.4896
Elephant	35.9989	-3.60602
Elephant	35.9989	-3.60684
Elephant	35.9987	-3.60804
Elephant	35.9986	-3.6089
Elephant	35.9988	-3.60971
Elephant	35.9991	-3.59775
Elephant	35.999	-3.60092
Elephant	35.9991	-3.6032
Elephant	35.9991	-3.60379
Elephant	35.999	-3.60474
Elephant	35.9993	-3.59329
Elephant	35.9993	-3.59593
Elephant	35.9993	-3.59642
Elephant	35.9916	-3.57955
Elephant	35.999	-3.56051
Elephant	35.9991	-3.56298
Elephant	35.999	-3.56412
Elephant	35.999	-3.56493
Elephant	35.9991	-3.56614
Elephant	35.999	-3.56837
Elephant	35.9991	-3.56867
Elephant	35.9991	-3.57022
Elephant	35.999	-3.571
Elephant	35.999	-3.54616
Elephant	35.999	-3.54678
Elephant	35.999	-3.54721
Elephant	35.999	-3.54743
Elephant	35.9991	-3.54773
Elephant	35.9991	-3.5494
Elephant	35.999	-3.55093
Elephant	35.9991	-3.52818
Elephant	35.9992	-3.53139
Elephant	35.9991	-3.53298
Elephant	35.999	-3.5258
Elephant	35.999	-3.51122
Elephant	35.999	-3.50271
Elephant	35.999	-3.5031
Elephant	35.999	-3.50617
Elephant	36.0076	-3.60634
Elephant	36.0082	-3.61084
Elephant	36.0082	-3.61113
Elephant	36.0081	-3.61376
Elephant	36.0078	-3.59738
Elephant	36.0078	-3.5983
Elephant	36.0078	-3.59886
Elephant	36.008	-3.59942
Elephant	36.0083	-3.59969
Elephant	36.0084	-3.60146
Elephant	36.0081	-3.60328
Elephant	36.0078	-3.60613
Elephant	36.0084	-3.6069
Elephant	36.008	-3.58952
Elephant	36.0082	-3.59222
Elephant	36.0081	-3.59333
Elephant	36.008	-3.59423
Elephant	36.0079	-3.59581
Elephant	36.0076	-3.59618
Elephant	36.0082	-3.57968
Elephant	36.0083	-3.58026
Elephant	36.0082	-3.58068
Elephant	36.0082	-3.58112
Elephant	36.0081	-3.58135
Elephant	36.0082	-3.58183
Elephant	36.0083	-3.58245
Elephant	36.0083	-3.58322
Elephant	36.0082	-3.58599
Elephant	36.0082	-3.58632
Elephant	36.0081	-3.58685
Elephant	36.008	-3.57105
Elephant	36.008	-3.57131
Elephant	36.008	-3.57176
Elephant	36.0079	-3.57196
Elephant	36.008	-3.5722
Elephant	36.0079	-3.57242
Elephant	36.008	-3.57276
Elephant	36.008	-3.57322
Elephant	36.008	-3.57381
Elephant	36.008	-3.57417
Elephant	36.0081	-3.57466
Elephant	36.0081	-3.57576
Elephant	36.0083	-3.57672
Elephant	36.0083	-3.57745
Elephant	36.008	-3.5783
Elephant	36.008	-3.5789
Elephant	36.008	-3.53603
Elephant	36.008	-3.53603
Elephant	36.008	-3.53615
Elephant	36.008	-3.53634
Elephant	36.0078	-3.53824
Elephant	36.0083	-3.52691
Elephant	36.0083	-3.52708
Elephant	36.0084	-3.5286
Elephant	36.0084	-3.5286
Elephant	36.0085	-3.52972
Elephant	36.0085	-3.53111
Elephant	36.0083	-3.53428
Elephant	36.0083	-3.53428
Elephant	36.0082	-3.51673
Elephant	36.017	-3.60685
Elephant	36.0171	-3.57917
Elephant	36.0171	-3.58227
Elephant	36.017	-3.58299
Elephant	36.017	-3.58326
Elephant	36.017	-3.58401
Elephant	36.017	-3.58473
Elephant	36.017	-3.58783
Elephant	36.017	-3.57103
Elephant	36.017	-3.57143
Elephant	36.017	-3.57181
Elephant	36.017	-3.57193
Elephant	36.017	-3.57207
Elephant	36.0171	-3.57222
Elephant	36.0171	-3.5725
Elephant	36.0171	-3.5726
Elephant	36.0172	-3.57299
Elephant	36.0172	-3.57311
Elephant	36.0174	-3.57407
Elephant	36.0174	-3.5745
Elephant	36.0174	-3.57639
Elephant	36.0174	-3.57712
Elephant	36.0169	-3.56355
Elephant	36.0168	-3.56459
Elephant	36.0168	-3.56483
Elephant	36.0168	-3.56675
Elephant	36.0168	-3.56727
Elephant	36.0168	-3.56793
Elephant	36.0169	-3.57046
Elephant	36.0169	-3.57076
Elephant	36.017	-3.57089
Elephant	36.017	-3.55318
Elephant	36.017	-3.55362
Elephant	36.017	-3.55406
Elephant	36.0171	-3.55445
Elephant	36.0172	-3.55499
Elephant	36.0174	-3.55559
Elephant	36.0174	-3.55624
Elephant	36.0174	-3.55659
Elephant	36.0173	-3.55692
Elephant	36.0173	-3.55705
Elephant	36.0173	-3.55739
Elephant	36.0172	-3.55874
Elephant	36.0172	-3.55874
Elephant	36.0173	-3.55915
Elephant	36.0174	-3.55963
Elephant	36.0173	-3.56049
Elephant	36.0172	-3.56095
Elephant	36.0172	-3.56124
Elephant	36.0172	-3.56166
Elephant	36.0171	-3.56198
Elephant	36.0174	-3.52478
Elephant	36.0173	-3.52505
Elephant	36.017	-3.52687
Elephant	36.0177	-3.52865
Elephant	36.0178	-3.52873
Elephant	36.0178	-3.52877
Elephant	36.0178	-3.52932
Elephant	36.0176	-3.53027
Elephant	36.0176	-3.53027
Elephant	36.0176	-3.53027
Elephant	36.0176	-3.53081
Elephant	36.0176	-3.53091
Elephant	36.0176	-3.53091
Elephant	36.0176	-3.53127
Elephant	36.0176	-3.53127
Elephant	36.0173	-3.53315
Elephant	36.017	-3.51729
Elephant	36.017	-3.5173
Elephant	36.0172	-3.52258
Elephant	36.0172	-3.52258
Elephant	36.0173	-3.5235
Elephant	36.0176	-3.52449
Elephant	36.0176	-3.5248
Elephant	36.0176	-3.5248
Elephant	36.0176	-3.5248
Elephant	36.0176	-3.5248
Elephant	36.0176	-3.52554
Elephant	36.0176	-3.52574
Elephant	36.0261	-3.58817
Elephant	36.0261	-3.58848
Elephant	36.0261	-3.58876
Elephant	36.026	-3.58963
Elephant	36.0259	-3.59002
Elephant	36.0259	-3.59019
Elephant	36.0259	-3.59073
Elephant	36.0259	-3.59121
Elephant	36.0258	-3.59143
Elephant	36.0259	-3.59167
Elephant	36.0257	-3.59308
Elephant	36.0257	-3.59319
Elephant	36.026	-3.58021
Elephant	36.026	-3.5805
Elephant	36.026	-3.58266
Elephant	36.026	-3.58327
Elephant	36.0258	-3.58443
Elephant	36.0258	-3.58517
Elephant	36.0258	-3.58784
Elephant	36.0259	-3.588
Elephant	36.0262	-3.57147
Elephant	36.0259	-3.5717
Elephant	36.0256	-3.573
Elephant	36.0257	-3.57307
Elephant	36.0257	-3.57307
Elephant	36.0257	-3.57315
Elephant	36.0256	-3.5733
Elephant	36.0256	-3.5733
Elephant	36.0256	-3.5736
Elephant	36.0256	-3.5736
Elephant	36.0257	-3.5737
Elephant	36.0257	-3.5737
Elephant	36.0257	-3.5737
Elephant	36.0256	-3.5738
Elephant	36.0256	-3.5739
Elephant	36.0256	-3.5739
Elephant	36.0256	-3.57417
Elephant	36.0256	-3.57417
Elephant	36.0256	-3.57433
Elephant	36.0255	-3.57466
Elephant	36.0255	-3.57466
Elephant	36.0255	-3.57504
Elephant	36.0255	-3.57525
Elephant	36.0255	-3.57534
Elephant	36.0256	-3.57577
Elephant	36.0255	-3.57612
Elephant	36.0256	-3.57721
Elephant	36.0256	-3.5775
Elephant	36.0256	-3.57799
Elephant	36.0259	-3.56256
Elephant	36.0259	-3.56256
Elephant	36.0259	-3.56256
Elephant	36.0254	-3.56505
Elephant	36.0253	-3.56621
Elephant	36.0253	-3.56757
Elephant	36.0252	-3.5683
Elephant	36.0608	-3.54433
Elephant	36.0261	-3.54498
Elephant	36.0262	-3.54538
Elephant	36.0263	-3.54586
Elephant	36.0264	-3.54622
Elephant	36.0263	-3.54666
Elephant	36.0262	-3.54689
Elephant	36.0262	-3.54721
Elephant	36.0263	-3.54763
Elephant	36.0262	-3.54799
Elephant	36.0263	-3.54816
Elephant	36.0263	-3.54843
Elephant	36.0262	-3.54892
Elephant	36.0262	-3.54929
Elephant	36.026	-3.54993
Elephant	36.026	-3.55051
Elephant	36.0262	-3.55098
Elephant	36.0262	-3.5513
Elephant	36.0261	-3.55159
Elephant	36.026	-3.55193
Elephant	36.026	-3.55294
Elephant	36.0256	-3.52025
Elephant	36.035	-3.58807
Elephant	36.0351	-3.58886
Elephant	36.0353	-3.58955
Elephant	36.0353	-3.59099
Elephant	36.0353	-3.5914
Elephant	36.0351	-3.59169
Elephant	36.0349	-3.57928
Elephant	36.035	-3.57982
Elephant	36.0351	-3.5805
Elephant	36.0351	-3.582
Elephant	36.0352	-3.58264
Elephant	36.0354	-3.58377
Elephant	36.0354	-3.584
Elephant	36.0354	-3.58465
Elephant	36.0356	-3.58494
Elephant	36.0355	-3.58538
Elephant	36.0354	-3.58573
Elephant	36.0354	-3.58592
Elephant	36.0352	-3.58754
Elephant	36.0351	-3.57142
Elephant	36.0351	-3.57168
Elephant	36.0351	-3.57345
Elephant	36.0353	-3.57652
Elephant	36.0354	-3.57681
Elephant	36.0355	-3.5771
Elephant	36.035	-3.579
Elephant	36.035	-3.5677
Elephant	36.0352	-3.56902
Elephant	36.0351	-3.56983
Elephant	36.0352	-3.57043
Elephant	36.035	-3.54443
Elephant	36.0349	-3.54836
Elephant	36.0349	-3.54926
Elephant	36.035	-3.55096
Elephant	36.0353	-3.52324
Elephant	36.0352	-3.52592
Elephant	36.026	-3.55314
Elephant	36.0261	-3.55343
Elephant	36.026	-3.55542
Elephant	36.0261	-3.55575
Elephant	36.0264	-3.55604
Elephant	36.0264	-3.55658
Elephant	36.0262	-3.55694
Elephant	36.0262	-3.55742
Elephant	36.0262	-3.56
Elephant	36.0261	-3.56026
Elephant	36.044	-3.59564
Elephant	36.044	-3.57159
Elephant	36.0441	-3.57227
Elephant	36.044	-3.57263
Elephant	36.044	-3.57478
Elephant	36.0442	-3.57552
Elephant	36.0441	-3.56557
Elephant	36.044	-3.56711
Elephant	36.0441	-3.5679
Elephant	36.0441	-3.56958
Elephant	36.044	-3.5701
Elephant	36.0441	-3.55355
Elephant	36.044	-3.55446
Elephant	36.0441	-3.55825
Elephant	36.044	-3.55853
Elephant	36.044	-3.56026
Elephant	36.0441	-3.56061
Elephant	36.0442	-3.56084
Elephant	36.0441	-3.5444
Elephant	36.0441	-3.54874
Elephant	36.044	-3.5529
Elephant	36.044	-3.536
Elephant	36.044	-3.53695
Elephant	36.0441	-3.53857
Elephant	36.044	-3.53933
Elephant	36.044	-3.54033
Elephant	36.044	-3.54146
Elephant	36.044	-3.54182
Elephant	36.0441	-3.54237
Elephant	36.0441	-3.54254
Elephant	36.044	-3.54385
Elephant	36.0531	-3.58298
Elephant	36.0531	-3.58303
Elephant	36.0532	-3.58333
Elephant	36.0528	-3.58342
Elephant	36.0528	-3.58349
Elephant	36.0527	-3.58361
Elephant	36.0526	-3.58369
Elephant	36.0526	-3.58378
Elephant	36.0528	-3.58408
Elephant	36.0528	-3.58468
Elephant	36.0528	-3.5849
Elephant	36.0529	-3.58536
Elephant	36.053	-3.58667
Elephant	36.053	-3.58674
Elephant	36.053	-3.5869
Elephant	36.053	-3.58714
Elephant	36.053	-3.5872
Elephant	36.053	-3.58728
Elephant	36.0529	-3.57096
Elephant	36.053	-3.57378
Elephant	36.053	-3.56804
Elephant	36.053	-3.56931
Elephant	36.053	-3.57049
Elephant	36.0529	-3.54695
Elephant	36.053	-3.54745
Elephant	36.0528	-3.54988
Elephant	36.053	-3.53539
Elephant	36.053	-3.53553
Elephant	36.0531	-3.53562
Elephant	36.053	-3.53702
Elephant	36.0529	-3.53806
Elephant	36.053	-3.53864
Elephant	36.053	-3.53966
Elephant	36.053	-3.54031
Elephant	36.053	-3.54108
Elephant	36.062	-3.57143
Elephant	36.0619	-3.57245
Elephant	36.062	-3.57316
Elephant	36.062	-3.5734
Elephant	36.062	-3.57477
Elephant	36.0619	-3.57491
Elephant	36.0619	-3.575
Elephant	36.0619	-3.57517
Elephant	36.0618	-3.57539
Elephant	36.0618	-3.5755
Elephant	36.0619	-3.57607
Elephant	36.062	-3.57628
Elephant	36.062	-3.57671
Elephant	36.062	-3.57676
Elephant	36.062	-3.57684
Elephant	36.0621	-3.57695
Elephant	36.062	-3.57716
Elephant	36.062	-3.57767
Elephant	36.0621	-3.57774
Elephant	36.0631	-3.57784
Elephant	36.0621	-3.57799
Elephant	36.062	-3.562
Elephant	36.0619	-3.56252
Elephant	36.0619	-3.5626
Elephant	36.0619	-3.56267
Elephant	36.062	-3.56311
Elephant	36.062	-3.56342
Elephant	36.0621	-3.56403
Elephant	36.062	-3.565
Elephant	36.0618	-3.56567
Elephant	36.0618	-3.56582
Elephant	36.0617	-3.5661
Elephant	36.0618	-3.56644
Elephant	36.0618	-3.56668
Elephant	36.0618	-3.56753
Elephant	36.0618	-3.56894
Elephant	36.0618	-3.56912
Elephant	36.0619	-3.57074
Elephant	36.0619	-3.55353
Elephant	36.062	-3.55417
Elephant	36.062	-3.55436
Elephant	36.062	-3.55681
Elephant	36.062	-3.55716
Elephant	36.062	-3.55814
Elephant	36.062	-3.55866
Elephant	36.0619	-3.55939
Elephant	36.062	-3.5596
Elephant	36.062	-3.55993
Elephant	36.0619	-3.56105
Elephant	36.0619	-3.56114
Elephant	36.0619	-3.56148
Elephant	36.062	-3.56158
Elephant	36.0619	-3.56163
Elephant	36.062	-3.56173
Elephant	36.062	-3.56188
Elephant	36.062	-3.54458
Elephant	36.062	-3.54497
Elephant	36.062	-3.54648
Elephant	36.062	-3.54738
Elephant	36.0618	-3.54754
Elephant	36.0618	-3.54862
Elephant	36.0619	-3.54952
Elephant	36.0618	-3.5515
Elephant	36.071	-3.56288
Elephant	36.071	-3.56314
Elephant	36.071	-3.56314
Elephant	36.071	-3.5633
Elephant	36.0709	-3.56358
Elephant	36.0709	-3.56406
Elephant	36.0709	-3.56525
Elephant	36.0709	-3.56538
Elephant	36.0708	-3.56549
Elephant	36.0708	-3.56557
Elephant	36.0709	-3.56584
Elephant	36.0709	-3.566
Elephant	36.0709	-3.56619
Elephant	36.071	-3.56671
Elephant	36.071	-3.56684
Elephant	36.0709	-3.56774
Elephant	36.0707	-3.56837
Elephant	36.0707	-3.5684
Elephant	36.0707	-3.56844
Elephant	36.0709	-3.56857
Elephant	36.071	-3.5535
Elephant	36.071	-3.5538
Elephant	36.071	-3.55388
Elephant	36.0708	-3.55462
Elephant	36.0708	-3.55471
Elephant	36.0708	-3.55491
Elephant	36.0708	-3.55511
Elephant	36.0707	-3.5553
Elephant	36.0707	-3.55539
Elephant	36.0708	-3.55551
Elephant	36.0707	-3.55561
Elephant	36.0708	-3.55598
Elephant	36.0708	-3.55605
Elephant	36.0708	-3.55613
Elephant	36.0707	-3.55634
Elephant	36.0708	-3.55648
Elephant	36.0707	-3.55654
Elephant	36.0706	-3.55671
Elephant	36.0707	-3.55706
Elephant	36.0708	-3.55727
Elephant	36.0708	-3.5574
Elephant	36.0708	-3.5574
Elephant	36.0709	-3.55757
Elephant	36.0709	-3.55771
Elephant	36.0709	-3.55805
Elephant	36.0709	-3.55818
Elephant	36.071	-3.55833
Elephant	36.071	-3.55843
Elephant	36.071	-3.55853
Elephant	36.0709	-3.5586
Elephant	36.0709	-3.55878
Elephant	36.0709	-3.55888
Elephant	36.0709	-3.55899
Elephant	36.0709	-3.55906
Elephant	36.0709	-3.55912
Elephant	36.0709	-3.55926
Elephant	36.0708	-3.55938
Elephant	36.071	-3.56098
Elephant	36.071	-3.56171
Elephant	36.0709	-3.54577
Elephant	36.071	-3.54588
Elephant	36.071	-3.54622
Elephant	36.071	-3.5464
Elephant	36.071	-3.54667
Elephant	36.0711	-3.54676
Elephant	36.0711	-3.54691
Elephant	36.071	-3.54738
Elephant	36.0711	-3.54807
Elephant	36.0709	-3.54861
Elephant	36.071	-3.55239
Elephant	36.071	-3.55261
Giraffe	35.9717	-3.63822
Giraffe	35.972	-3.63063
Giraffe	35.9719	-3.57929
Giraffe	35.9723	-3.5458
Giraffe	35.9808	-3.6189
Giraffe	35.9808	-3.62145
Giraffe	35.9809	-3.571
Giraffe	35.9809	-3.56859
Giraffe	35.9809	-3.56969
Giraffe	35.9812	-3.54224
Giraffe	35.9901	-3.61918
Giraffe	35.9901	-3.60607
Giraffe	35.9898	-3.52255
Giraffe	35.9897	-3.56385
Giraffe	35.9902	-3.55651
Giraffe	35.9898	-3.54399
Giraffe	35.99	-3.53559
Giraffe	35.9899	-3.54258
Giraffe	35.9917	-3.58814
Giraffe	35.9991	-3.5448
Giraffe	35.9991	-3.5479
Giraffe	35.9991	-3.54157
Giraffe	35.999	-3.52682
Giraffe	36.0083	-3.58322
Giraffe	36.0077	-3.52482
Giraffe	36.017	-3.5531
Giraffe	36.017	-3.51544
Giraffe	36.0263	-3.54741
Giraffe	36.0352	-3.57043
Giraffe	36.0349	-3.55639
Giraffe	36.0354	-3.52353
Giraffe	36.0439	-3.56612
Giraffe	36.044	-3.54636
Giraffe	36.044	-3.55207
Grant	35.963	-3.62833
Grant	35.9629	-3.60908
Grant	35.9729	-3.53782
Grant	35.9811	-3.60784
Grant	35.9808	-3.57622
Grant	35.9809	-3.5667
Grant	35.981	-3.56409
Grant	35.99	-3.61577
Grant	35.99	-3.56961
Grant	35.9898	-3.54771
Grant	35.9898	-3.54399
Grant	35.9899	-3.54221
Grant	36.0078	-3.54337
Grant	36.0078	-3.53794
Grant	36.0081	-3.52388
Grant	36.0177	-3.52807
Grant	36.0169	-3.51341
Grant	36.0168	-3.51179
Grant	36.0259	-3.59688
Impala	35.9017	-3.41892
Impala	35.9096	-3.4333
Impala	35.9362	-3.53049
Impala	35.9359	-3.50004
Impala	35.936	-3.49649
Impala	35.9364	-3.48873
Impala	35.9451	-3.50217
Impala	35.9462	-3.50104
Impala	35.9447	-3.48944
Impala	35.9447	-3.47032
Impala	35.9541	-3.48746
Impala	35.9536	-3.47239
Impala	35.9632	-3.54171
Impala	35.9633	-3.53977
Impala	35.981	-3.60453
Impala	35.9809	-3.57242
Impala	35.9809	-3.57016
Impala	35.9809	-3.56755
Impala	35.9812	-3.54052
Impala	35.981	-3.53638
Impala	35.9808	-3.51718
Impala	35.9899	-3.60344
Impala	35.9898	-3.60053
Impala	35.9897	-3.56527
Impala	35.9899	-3.56146
Impala	35.9913	-3.58789
Impala	35.9992	-3.54226
Impala	36.0083	-3.60303
Impala	36.0078	-3.59886
Impala	36.0078	-3.53794
Impala	36.0082	-3.51901
Impala	36.0172	-3.52271
Impala	36.026	-3.55009
Impala	36.026	-3.54993
Impala	36.0259	-3.52521
Impala	36.044	-3.54665
Impala	36.0709	-3.56075
Thomson	35.8569	-3.41876
Thomson	35.8654	-3.42138
Thomson	35.873	-3.42311
Thomson	35.8731	-3.42013
Thomson	35.8834	-3.44372
Thomson	35.8826	-3.43614
Thomson	35.8825	-3.43291
Thomson	35.8825	-3.43291
Thomson	35.8823	-3.43121
Thomson	35.8829	-3.42566
Thomson	35.883	-3.42437
Thomson	35.8829	-3.42277
Thomson	35.8829	-3.42015
Thomson	35.8832	-3.4126
Thomson	35.8911	-3.45088
Thomson	35.8909	-3.44977
Thomson	35.8909	-3.4489
Thomson	35.8911	-3.44697
Thomson	35.891	-3.446
Thomson	35.8907	-3.4447
Thomson	35.8912	-3.43922
Thomson	35.8911	-3.43657
Thomson	35.891	-3.42763
Thomson	35.9007	-3.46652
Thomson	35.8996	-3.45944
Thomson	35.8996	-3.45717
Thomson	35.8986	-3.455
Thomson	35.9005	-3.45327
Thomson	35.9006	-3.44911
Thomson	35.9006	-3.44469
Thomson	35.9006	-3.44303
Thomson	35.9095	-3.47733
Thomson	35.945	-3.5473
Thomson	35.9448	-3.54341
Thomson	35.9546	-3.56639
Thomson	35.9544	-3.56435
Thomson	35.963	-3.62833
Thomson	35.963	-3.56873
Thomson	35.9723	-3.61635
Thomson	35.9719	-3.57487
Thomson	35.9718	-3.57089
Thomson	35.9714	-3.56487
Thomson	35.9718	-3.5547
Thomson	35.9808	-3.6189
Thomson	35.9809	-3.56827
Thomson	35.981	-3.56623
Thomson	35.9808	-3.56352
Thomson	35.9808	-3.55901
Thomson	35.9806	-3.55394
Thomson	35.9806	-3.54932
Thomson	35.9899	-3.62233
Thomson	35.9899	-3.56168
Thomson	35.9899	-3.54258
Thomson	35.9899	-3.54138
Thomson	35.9988	-3.6192
Thomson	35.9991	-3.5448
Thomson	36.0172	-3.6115
Thomson	36.026	-3.60369
Thomson	36.026	-3.60278
Thomson	36.0259	-3.5978
Thomson	36.044	-3.55761
Thomson	36.0529	-3.57401
Thomson	36.0528	-3.5806
Wildebeest	35.8569	-3.41876
Wildebeest	35.8651	-3.42527
Wildebeest	35.873	-3.42449
Wildebeest	35.8825	-3.43355
Wildebeest	35.8912	-3.44171
Wildebeest	35.9445	-3.54913
Wildebeest	35.9461	-3.5404
Wildebeest	35.9721	-3.62045
Wildebeest	35.9721	-3.61892
Wildebeest	35.9713	-3.56738
Wildebeest	35.981	-3.628
Wildebeest	35.9808	-3.6189
Wildebeest	35.9808	-3.61641
Wildebeest	35.981	-3.60453
Wildebeest	35.981	-3.56409
Wildebeest	35.9808	-3.52192
Wildebeest	35.99	-3.62971
Wildebeest	35.99	-3.62924
Wildebeest	35.9899	-3.62395
Wildebeest	35.9898	-3.62176
Wildebeest	35.9897	-3.53871
Wildebeest	35.9899	-3.52515
Wildebeest	35.999	-3.62281
Wildebeest	36.0078	-3.53794
Wildebeest	36.0177	-3.52807
Wildebeest	36.026	-3.60369
Wildebeest	36.0258	-3.60102
Wildebeest	36.0352	-3.57043
Wildebeest	36.0347	-3.55806
Wildebeest	36.044	-3.58507
Wildebeest	36.044	-3.54665
Wildebeest	36.0442	-3.54504
Wildebeest	36.044	-3.54087
Wildebeest	36.053	-3.58614
Wildebeest	36.0528	-3.5806
Wildebeest	36.053	-3.55739
Zebra	35.9365	-3.53222
Zebra	35.9357	-3.50267
Zebra	35.9356	-3.49887
Zebra	35.9357	-3.49811
Zebra	35.9448	-3.5346
Zebra	35.9446	-3.5036
Zebra	35.9451	-3.50217
Zebra	35.9448	-3.49635
Zebra	35.9623	-3.63408
Zebra	35.963	-3.62833
Zebra	35.9716	-3.63756
Zebra	35.9718	-3.63926
Zebra	35.972	-3.63063
Zebra	35.972	-3.63249
Zebra	35.9721	-3.62045
Zebra	35.9722	-3.62212
Zebra	35.9722	-3.61715
Zebra	35.9719	-3.57872
Zebra	35.9719	-3.57457
Zebra	35.9715	-3.56389
Zebra	35.9723	-3.56033
Zebra	35.9726	-3.54443
Zebra	35.9723	-3.54301
Zebra	35.981	-3.628
Zebra	35.9808	-3.6189
Zebra	35.9808	-3.62145
Zebra	35.9811	-3.60784
Zebra	35.9808	-3.57701
Zebra	35.9809	-3.57297
Zebra	35.9809	-3.57775
Zebra	35.9808	-3.56236
Zebra	35.9806	-3.55333
Zebra	35.9806	-3.54932
Zebra	35.9808	-3.54809
Zebra	35.9809	-3.54399
Zebra	35.981	-3.54546
Zebra	35.9813	-3.54155
Zebra	35.9809	-3.52372
Zebra	35.9898	-3.62176
Zebra	35.9899	-3.62395
Zebra	35.9899	-3.62068
Zebra	35.9898	-3.61035
Zebra	35.9899	-3.61451
Zebra	35.9899	-3.61197
Zebra	35.9899	-3.60483
Zebra	35.9903	-3.55742
Zebra	35.9899	-3.54258
Zebra	35.9899	-3.54221
Zebra	35.99	-3.52742
Zebra	35.999	-3.6228
Zebra	35.9988	-3.60971
Zebra	35.9917	-3.58814
Zebra	35.9991	-3.5448
Zebra	35.9991	-3.54435
Zebra	35.999	-3.54223
Zebra	35.9991	-3.54157
Zebra	36.0079	-3.61376
Zebra	36.0083	-3.5918
Zebra	36.0078	-3.53794
Zebra	36.0078	-3.5399
Zebra	36.0085	-3.52995
Zebra	36.0174	-3.57665
Zebra	36.0173	-3.52747
Zebra	36.0177	-3.52807
Zebra	36.0259	-3.60476
Zebra	36.026	-3.60369
Zebra	36.0262	-3.54799
Zebra	36.0259	-3.52521
Zebra	36.0259	-3.52465
Zebra	36.0352	-3.59019
Zebra	36.0348	-3.55691
Zebra	36.0352	-3.5517
Zebra	36.0348	-3.54642
Zebra	36.044	-3.59384
Zebra	36.0439	-3.56612
Zebra	36.0438	-3.54765
Zebra	36.044	-3.55249
Zebra	36.044	-3.55207
Zebra	36.044	-3.54665
Zebra	36.044	-3.54922
Zebra	36.0442	-3.54504
Zebra	36.044	-3.53777
Zebra	36.044	-3.54029
Zebra	36.053	-3.54294
Zebra	36.062	-3.55858
